# Supplementary material for: Simplified Bioprinting-Based 3D Cell Culture Infection Models for Virus Detection
Source: Viruses. 2020 Nov 12;12(11):1298. doi: 10.3390/v12111298 (PMC7698278; doi:10.3390/v12111298)
Supplement: Supplementary file 1 [file viruses-12-01298-s001.zip]

Archive with 1 entries (1 files):
- Supplement 1.mp4
